# Supplementary material for: Chromatin states modify network motifs contributing to cell-specific functions
Source: Sci Rep. 2015 Jul 14;5:11938. doi: 10.1038/srep11938 (PMC4500950; doi:10.1038/srep11938)
Supplement: Supplementary Table S5 [file srep11938-s2.xls]

## Sheet: Ranked gene list
Supplementary Table S5A. These top-ranked genes were composed of 67 ‘source-node’ genes (the TFs with ChIP-seq data available in the corresponding cell type) and 15 ‘non-source-node’ genes.
	'source-node' genes (67 genes)		'non-source-node' genes (15 genes)
	MXI1, FOS, E2F4, HCFC1, ELF1, GABPA, JUN, ATF3, MAZ, EP300, JUND, MAX, ZNF143, USF1, CREB1, NFYB, TBP, THAP1, BHLHE40, GTF2F1, MYC, ZNF384, YY1, CCNT2, TAF1, SMC3, ELK1, SETDB1, CTCF, ATF1, CBX5, E2F6, ZC3H11A, ZBTB7A, CEBPB, ARID3A, ZNF263, NRF1, SP2, RFX5, REST, UBTF, EGR1, SRF, GTF2B, SIX5, NFE2, GTF3C2 NFYA, PML, SPI1, RAD21, TAF7, MEF2A, TEAD4, ETS1, HEY1, SP1, BACH1, CUX1, HDAC2, USF2, MAFF…		R3HCC1, STEAP1B, ENDOV, GPR176, ZFYVE28, ZNF205, WDR31, LAPTM4B, DCAF10, FAM133B, LRRC59, TPD52L1, IGSF3, BRF2, C7orf63
Supplementary Table S5B. Ranked gene list by integrating alterations of chromatin states and motif structures.
geneID	geneSymbol	score
4601	315285	MXI1
2353	207893	FOS
1874	199871	E2F4
3054	193632	HCFC1
1997	188256	ELF1
2551	157633	GABPA
3725	143918	JUN
467	143004	ATF3
4150	142988	MAZ
2033	139556	EP300
3727	138225	JUND
4149	137334	MAX
7702	114437	ZNF143
7391	110342	USF1
1385	106230	CREB1
4801	106099	NFYB
6908	104906	TBP
55145	103905	THAP1
8553	101166	BHLHE40
2962	96405	GTF2F1
4609	95968	MYC
171017	93670	ZNF384
7528	82687	YY1
905	82667	CCNT2
6872	70021	TAF1
9126	66235	SMC3
2002	65758	ELK1
9869	60810	SETDB1
10664	58117	CTCF
466	57994	ATF1
23468	57966	CBX5
1876	56753	E2F6
9877	55960	ZC3H11A
51341	55581	ZBTB7A
1051	48161	CEBPB
1820	46864	ARID3A
10127	42536	ZNF263
4899	41879	NRF1
6668	40525	SP2
5993	40464	RFX5
5978	40097	REST
7343	40074	UBTF
1958	38566	EGR1
6722	37807	SRF
2959	36610	GTF2B
147912	36074	SIX5
4778	36040	NFE2
2976	28254	GTF3C2
4800	27939	NFYA
5371	27728	PML
6688	27681	SPI1
5885	27156	RAD21
6879	26024	TAF7
4205	24912	MEF2A
7004	24378	TEAD4
2113	20874	ETS1
23462	19879	HEY1
6667	18303	SP1
571	14253	BACH1
1523	13929	CUX1
3066	13617	HDAC2
7392	8294	USF2
23764	6125	MAFF
51548	6013	SIRT6
7182	5497	NR2C2
6597	3488	SMARCA4
9774	3241	BCLAF1
203069	2927	R3HCC1
256227	2758	STEAP1B
284131	2720	ENDOV
11245	2182	GPR176
57732	2157	ZFYVE28
7755	2150	ZNF205
114987	2106	WDR31
55353	2078	LAPTM4B
79269	2034	DCAF10
257415	1976	FAM133B
55379	1935	LRRC59
7164	1920	TPD52L1
3321	1915	IGSF3
55290	1915	BRF2
79846	1894	C7orf63
57456	1863	KIAA1143
56992	1863	KIF15
115992	1861	RNF166
348180	1861	CTU2
51128	1859	SAR1B
6155	1840	RPL27
54883	1840	CWC25
51499	1830	TRIAP1
283459	1830	GATC
53407	1821	STX18
2583	1820	B4GALNT1
146540	1801	ZNF785
115939	1793	TSR3
84572	1793	GNPTG
3925	1779	STMN1
10817	1768	FRS3
8940	1766	TOP3B
100526739	1764	APITD1-CORT
4211	1749	MEIS1
79736	1746	TEFM
1819	1743	DRG2
317781	1740	DDX51
79050	1740	NOC4L
4291	1735	MLF1
125476	1734	INO80C
22796	1730	COG2
2806	1705	GOT2
219927	1704	MRPL21
3508	1704	IGHMBP2
5169	1695	ENPP3
27000	1689	DNAJC2
10007	1688	GNPDA1
23644	1683	EDC4
1746	1669	DLX2
84313	1661	VPS25
220972	1658	2015-03-08
140825	1648	NEURL2
5476	1648	CTSA
9330	1635	GTF3C3
83858	1615	ATAD3B
9324	1614	HMGN3
79809	1606	TTC21B
672	1596	BRCA1
57678	1593	GPAM
51204	1585	TACO1
64149	1576	C17orf75
10220	1574	GDF11
23424	1568	TDRD7
80270	1567	HSD3B7
84328	1561	LZIC
64802	1561	NMNAT1
8412	1548	BCAR3
401505	1545	TOMM5
3087	1528	HHEX
84285	1525	EIF1AD
8815	1525	BANF1
55702	1523	CCDC94
10239	1523	AP3S2
9159	1518	PCSK7
5588	1515	PRKCQ
55181	1505	SMG8
3219	1504	HOXB9
79760	1498	GEMIN7
8675	1488	STX16
10607	1488	TBL3
10444	1485	ZER1
55095	1475	SAMD4B
79833	1473	GEMIN6
115196	1473	ZNF554
533	1473	ATP6V0B
9448	1472	MAP4K4
9716	1466	AQR
51360	1460	MBTPS2
84693	1445	MCEE
10199	1445	MPHOSPH10
6635	1444	SNRPE
26259	1442	FBXW8
114880	1440	OSBPL6
90853	1438	SPOCD1
9897	1438	KIAA0196
286053	1438	NSMCE2
55770	1438	EXOC2
1186	1438	CLCN7
153768	1435	PRELID2
55486	1430	PARL
5927	1428	KDM5A
84318	1428	CCDC77
79989	1426	TTC26
130813	1425	C2orf50
5929	1422	RBBP5
65018	1416	PINK1
55313	1415	CPPED1
25778	1415	DSTYK
100507436	1405	MICA
728568	1405	C12orf73
2186	1403	BPTF
9462	1401	RASAL2
116412	1396	ZNF837
22926	1387	ATF6
64975	1380	MRPL41
8629	1377	JRK
79954	1374	NOL10
60526	1362	C2orf43
5981	1361	RFC1
23059	1355	CLUAP1
3916	1352	LAMP1
79644	1350	SRD5A3
65993	1345	MRPS34
197342	1345	EME2
84336	1345	TMEM101
11124	1345	FAF1
65265	1343	C8orf33
8550	1343	MAPKAPK5
80789	1338	INTS5
3487	1335	IGFBP4
65080	1334	MRPL44
51606	1333	ATP6V1H
84105	1325	PCBD2
8518	1324	IKBKAP
54942	1324	FAM206A
342945	1324	ZSCAN22
387680	1323	FAM21A
155061	1320	ZNF746
85395	1320	FAM207A
55100	1320	WDR70
65082	1318	VPS33A
57117	1316	INTS12
79807	1316	GSTCD
55831	1316	EMC3
112574	1313	SNX18
10057	1313	ABCC5
9984	1310	THOC1
81570	1309	CLPB
84219	1307	WDR24
51103	1307	NDUFAF1
6991	1306	TCTE3
55780	1306	ERMARD
332	1304	BIRC5
64434	1285	NOM1
4713	1283	NDUFB7
27097	1276	TAF5L
9816	1276	URB2
3795	1271	KHK
2177	1269	FANCD2
57513	1268	CASKIN2
23126	1266	POGZ
59345	1259	GNB4
25936	1259	NSL1
128387	1259	TATDN3
3364	1256	HUS1
25771	1255	TBC1D22A
55929	1253	DMAP1
7109	1253	TRAPPC10
54442	1248	KCTD5
197322	1245	ACSF3
23162	1245	MAPK8IP3
23478	1243	SEC11A
63905	1242	MANBAL
85313	1241	PPIL4
51373	1238	MRPS17
51429	1236	SNX9
200205	1235	IBA57
29844	1234	TFPT
26121	1234	PRPF31
28974	1228	C19orf53
92579	1228	G6PC3
79159	1221	NOL12
84255	1217	SLC37A3
22826	1215	DNAJC8
9588	1214	PRDX6
81858	1213	SHARPIN
388282	1210	LOC388282
1106	1209	CHD2
23443	1204	SLC35A3
9939	1203	RBM8A
3171	1199	FOXA3
9557	1198	CHD1L
129531	1195	MITD1
51263	1195	MRPL30
55153	1194	SDAD1
130916	1192	MTERFD2
55296	1190	TBC1D19
728489	1185	DNLZ
10276	1180	NET1
29058	1180	TMEM230
51031	1180	GLOD4
55178	1180	RNMTL1
92345	1177	NAF1
51780	1175	KDM3B
27349	1170	MCAT
79096	1169	C11orf49
5141	1165	PDE4A
8666	1165	EIF3G
27124	1164	INPP5J
55814	1164	BDP1
92715	1163	DPH7
4952	1160	OCRL
9487	1156	PIGL
729092	1155	AGAP5
100532726	1153	NDUFC2-KCTD14
25914	1152	RTTN
51121	1151	RPL26L1
8546	1150	AP3B1
113174	1150	SAAL1
6548	1145	SLC9A1
55707	1145	NECAP2
283742	1142	FAM98B
283377	1142	SPRYD4
10102	1140	TSFM
163033	1140	ZNF579
51042	1140	ZNF593
79728	1139	PALB2
84516	1139	DCTN5
2926	1135	GRSF1
56947	1135	MFF
54758	1134	KLHDC4
91368	1131	CDKN2AIPNL
23036	1128	ZNF292
50862	1127	RNF141
6838	1125	SURF6
26263	1123	FBXO22
8674	1118	VAMP4
51277	1114	DNAJC27
9474	1113	ATG5
389072	1110	PLEKHM3
55006	1110	TRMT61B
10210	1109	TOPORS
84991	1107	RBM17
8737	1106	RIPK1
378708	1106	APITD1
113444	1098	SMIM12
64960	1096	MRPS15
199699	1096	DAND5
29967	1095	LRP12
9546	1095	APBA3
84256	1090	FLYWCH1
23548	1089	TTC33
51409	1085	HEMK1
121665	1082	SPPL3
285362	1082	SUMF1
400	1082	ARL1
9439	1080	MED23
5883	1080	RAD9A
84128	1078	WDR75
55625	1077	ZDHHC7
10412	1075	NSA2
4706	1075	NDUFAB1
51172	1075	NAGPA
56052	1075	ALG1
84720	1065	PIGO
29099	1063	COMMD9
22993	1063	HMGXB3
57696	1061	DDX55
7936	1061	NELFE
4953	1060	ODC1
170960	1060	ZNF721
54872	1060	PIGG
341019	1060	DCDC1
120526	1060	DNAJC24
54920	1059	DUS2
23609	1055	MKRN2
84197	1055	POMK
84680	1055	ACCS
140465	1054	MYL6B
9013	1053	TAF1C
55683	1050	KANSL3
55238	1050	SLC38A7
10564	1048	ARFGEF2
84967	1048	LSM10
11077	1047	HSF2BP
23076	1047	RRP1B
152579	1046	SCFD2
6631	1045	SNRPC
8891	1045	EIF2B3
30834	1045	ZNRD1
22803	1043	XRN2
55750	1042	AGK
53	1041	ACP2
9556	1040	C14orf2
4066	1039	LYL1
56005	1039	C19orf10
10591	1034	DNPH1
79034	1033	C7orf26
3416	1033	IDE
441478	1032	NRARP
8289	1028	ARID1A
27125	1027	AFF4
9790	1025	BMS1
3073	1023	HEXA
55709	1022	KBTBD4
3257	1020	HPS1
134430	1020	WDR36
5531	1019	PPP4C
4207	1018	MEF2BNB-MEF2B
100506581	1017	C16orf95
56270	1017	WDR45B
23361	1016	ZNF629
5917	1015	RARS
11132	1015	CAPN10
9489	1015	PGS1
29101	1014	SSU72
4931	1010	NVL
79675	1010	FASTKD1
2648	1010	KAT2A
8310	1008	ACOX3
3661	1008	IRF3
51808	1005	PHAX
9907	1005	AP5Z1
89941	1005	RHOT2
26073	1003	POLDIP2
147007	1003	TMEM199
5467	1002	PPARD
55187	1000	VPS13D
55795	999	PCID2
8451	999	CUL4A
29997	999	GLTSCR2
26133	998	TRPC4AP
6455	998	SH3GL1
253725	996	FAM21C
2647	995	BLOC1S1
92806	995	CENPBD1
84310	995	C7orf50
26173	994	INTS1
280636	993	C11orf31
9690	990	UBE3C
5607	989	MAP2K5
90826	985	PRMT9
22878	985	TRAPPC8
11133	984	KPTN
56851	983	EMC7
161779	983	PGBD4
10972	982	TMED10
8473	981	OGT
6772	981	STAT1
118881	981	COMTD1
51070	980	NOSIP
7746	979	ZSCAN9
23041	979	MON2
1725	978	DHPS
54808	976	DYM
54952	970	TRNAU1AP
51185	970	CRBN
162993	970	ZNF846
8539	969	API5
56648	967	EIF5A2
26057	967	ANKRD17
1856	967	DVL2
6730	965	SRP68
53917	963	RAB24
27166	963	PRELID1
54989	962	ZNF770
65094	960	JMJD4
9554	959	SEC22B
399687	958	MYO18A
6996	957	TDG
4000	956	LMNA
604	955	BCL6
6209	955	RPS15
51234	955	EMC4
51181	953	DCXR
10430	953	TMEM147
120534	950	ARL14EP
27327	950	TNRC6A
84340	949	GFM2
5501	949	PPP1CC
6181	948	RPLP2
2617	945	GARS
10794	945	ZNF460
8161	945	COIL
8490	945	RGS5
83540	945	NUF2
129831	943	RBM45
22888	942	UBOX5
6602	942	SMARCD1
11285	939	B4GALT7
5357	938	PLS1
4013	937	VWA5A
132158	935	GLYCTK
54148	935	MRPL39
54899	935	PXK
100527963	933	PMF1-BGLAP
55695	933	NSUN5
64225	933	ATL2
55207	930	ARL8B
390980	930	ZNF805
284385	930	C19orf82
55666	930	NPLOC4
83882	930	TSPAN10
8559	928	PRPF18
55131	927	RBM28
132789	927	GNPDA2
64852	926	TUT1
11128	926	POLR3A
9685	925	CLINT1
26272	925	FBXO4
54948	925	MRPL16
51079	925	NDUFA13
3992	924	FADS1
3482	923	IGF2R
80700	921	UBXN6
6944	920	VPS72
90441	920	ZNF622
54475	919	NLE1
23357	918	ANGEL1
55631	917	LRRC40
9295	917	SRSF11
79932	916	KIAA0319L
4091	915	SMAD6
342371	915	ATXN1L
51122	915	COMMD2
9371	915	KIF3B
9738	914	CCP110
51647	911	FAM96B
8824	911	CES2
5997	911	RGS2
5189	911	PEX1
84060	911	RBM48
10427	910	SEC24B
10542	910	LAMTOR5
784	910	CACNB3
115560	910	ZNF501
55846	909	ITFG2
51654	909	CDK5RAP1
23173	907	METAP1
9525	905	VPS4B
23020	905	SNRNP200
25980	905	AAR2
9470	905	EIF4E2
1201	905	CLN3
55696	904	RBM22
348995	903	NUP43
10946	903	SF3A3
9258	901	MFHAS1
3425	901	IDUA
83440	900	ADPGK
6500	900	SKP1
29880	900	ALG5
6776	899	STAT5A
23244	897	PDS5A
79868	895	ALG13
8625	895	RFXANK
10573	893	MRPL28
374819	893	LRRC37A3
11060	893	WWP2
1743	893	DLST
25855	893	BRMS1
1075	892	CTSC
79048	890	SECISBP2
9397	890	NMT2
84126	889	ATRIP
2990	888	GUSB
5147	887	PDE6D
64708	887	COPS7B
83985	886	SPNS1
57150	885	SMIM8
55308	885	DDX19A
2773	885	GNAI3
1827	883	RCAN1
7205	883	TRIP6
3029	883	HAGH
81889	883	FAHD1
64089	883	SNX16
57459	882	GATAD2B
93134	882	ZNF561
56900	881	TMEM167B
3551	880	IKBKB
132001	880	TAMM41
11267	880	SNF8
1676	879	DFFA
64777	878	RMND5B
4780	878	NFE2L2
8540	878	AGPS
114792	877	KLHL32
56259	877	CTNNBL1
129563	877	DIS3L2
9960	877	USP3
578	876	BAK1
10535	875	RNASEH2A
89781	873	HPS4
402055	873	SRRD
283948	872	NHLRC4
4528	872	MTIF2
80255	870	SLC35F5
6632	870	SNRPD1
54344	870	DPM3
2767	869	GNA11
55229	869	PANK4
10229	868	COQ7
80737	866	VWA7
84750	865	FUT10
8453	865	CUL2
9129	865	PRPF3
4358	863	MPV17
64747	862	MFSD1
51605	862	TRMT6
84515	862	MCM8
9778	860	KIAA0232
200765	860	TIGD1
9582	859	APOBEC3B
5984	859	RFC4
55112	857	WDR60
9753	856	ZSCAN12
5538	856	PPT1
84826	855	SFT2D3
91614	855	DEPDC7
55236	855	UBA6
6396	855	SEC13
1062	854	CENPE
6612	854	SUMO3
6885	853	MAP3K7
5442	852	POLRMT
25819	852	CCRN4L
80853	850	KDM7A
54963	850	UCKL1
220992	850	ZNF485
84343	849	HPS3
54921	849	CHTF8
84916	849	CIRH1A
57095	849	PITHD1
5903	848	RANBP2
103	848	ADAR
148327	848	CREB3L4
23560	847	GTPBP4
8189	845	SYMPK
57828	845	CATSPERG
54464	845	XRN1
167153	843	PAPD4
25929	842	GEMIN5
128866	841	CHMP4B
222659	840	PXT1
222658	840	KCTD20
57178	840	ZMIZ1
7988	840	ZNF212
11097	839	NUPL2
11234	838	HPS5
2965	838	GTF2H1
55687	838	TRMU
138639	837	PTPDC1
51720	837	UIMC1
29914	835	UBIAD1
55789	834	DEPDC1B
81887	833	LAS1L
80896	831	NPL
221120	831	ALKBH3
10447	830	FAM3C
63891	830	RNF123
100303755	830	PET117
64115	825	C10orf54
254268	825	AKNAD1
55070	825	DET1
51531	824	C9orf156
2250	822	FGF5
27153	820	ZNF777
6302	820	TSPAN31
9442	820	MED27
84905	819	ZNF341
673	818	BRAF
57472	816	CNOT6
388569	816	ZNF324B
28982	815	FLVCR1
55110	815	MAGOHB
51035	815	UBXN1
7469	814	NELFA
84221	814	SPATC1L
2644	814	GCHFR
55218	813	EXD2
4893	813	NRAS
3845	812	KRAS
158405	811	KIAA1958
8438	811	RAD54L
801	810	CALM1
123803	810	NTAN1
11319	810	ECD
317662	810	FAM149B1
8751	810	ADAM15
79707	808	NOL9
125988	808	C19orf70
374875	808	HSD11B1L
26747	808	NUFIP1
55425	808	GPALPP1
8803	806	SUCLA2
9793	806	CKAP5
84920	805	ALG10
55094	805	GPATCH1
9617	803	MTRF1
125228	803	FAM210A
8731	803	RNMT
84930	802	MASTL
23410	802	SIRT3
5719	802	PSMD13
6598	801	SMARCB1
94107	800	TMEM203
27158	800	NDOR1
57470	800	LRRC47
1716	800	DGUOK
112812	799	FDX1L
27235	798	COQ2
81602	797	CDADC1
55054	796	ATG16L1
286075	795	ZNF707
79180	795	EFHD2
9694	795	EMC2
55626	795	AMBRA1
85474	794	LBX2
92521	794	SPECC1
23028	793	KDM1A
6208	792	RPS14
8314	792	BAP1
84656	791	GLYR1
79088	791	ZNF426
8326	790	FZD9
8545	789	CGGBP1
285237	789	C3orf38
63932	788	CXorf56
54700	787	RRN3
23274	786	CLEC16A
29082	786	CHMP4A
145553	786	MDP1
55718	785	POLR3E
1781	785	DYNC1I2
163	785	AP2B1
55052	785	MRPL20
29894	783	CPSF1
221078	783	NSUN6
90417	782	KNSTRN
94097	780	SFXN5
7386	780	UQCRFS1
3669	779	ISG20
135114	778	HINT3
6397	778	SEC14L1
23350	776	U2SURP
6015	775	RING1
79576	775	NKAP
127002	775	ATXN7L2
4967	775	OGDH
84449	775	ZNF333
203260	774	CCDC107
27068	773	PPA2
91419	772	XRCC6BP1
51642	770	MRPL48
728661	770	SLC35E2B
57019	769	CIAPIN1
57017	769	COQ9
10782	769	ZNF274
284323	768	ZNF780A
55802	768	DCP1A
54980	768	C2orf42
2799	768	GNS
79647	767	AKIRIN1
81928	767	CABLES2
56957	766	OTUD7B
6890	765	TAP1
5698	765	PSMB9
79568	765	C2orf47
7699	765	ZNF140
51265	763	CDKL3
7320	763	UBE2B
200845	762	KCTD6
23154	762	NCDN
64785	762	GINS3
116540	761	MRPL53
54840	761	APTX
64601	761	VPS16
57599	760	WDR48
129450	760	TYW5
29883	760	CNOT7
137492	760	VPS37A
8139	760	GAN
1203	760	CLN5
10094	760	ARPC3
121642	760	ALKBH2
9099	759	USP2
27352	759	SGSM3
5707	759	PSMD1
221336	758	BEND6
1861	758	TOR1A
153241	757	CEP120
92960	756	PEX11G
100289678	756	ZNF783
54936	755	ADPRHL2
3430	755	IFI35
51533	755	PHF7
29080	755	CCDC59
84190	755	METTL25
257160	753	RNF214
7574	753	ZNF26
9318	751	COPS2
2585	751	GALK2
60558	750	GUF1
5875	750	RABGGTA
10693	748	CCT6B
91603	748	ZNF830
27042	748	DIEXF
4287	747	ATXN3
10106	746	CTDSP2
5705	746	PSMC5
599	745	BCL2L2
93627	745	TBCK
64083	745	GOLPH3
9326	745	ZNHIT3
136647	745	MPLKIP
79783	745	SUGCT
91754	745	NEK9
116071	744	BATF2
54939	744	COMMD4
205717	743	KIAA2018
23387	743	SIK3
51643	740	TMBIM4
29081	740	METTL5
5635	740	PRPSAP1
55783	740	CMTR2
57724	739	EPG5
7270	739	TTF1
54878	738	DPP8
51319	738	RSRC1
253782	738	CERS6
84065	738	TMEM222
338761	735	C1QL4
9697	735	TRAM2
84892	735	POMGNT2
81037	735	CLPTM1L
25917	735	THUMPD3
11273	735	ATXN2L
115817	735	DHRS1
161424	735	NOP9
91975	734	ZNF300
81926	734	ABHD17A
10865	731	ARID5A
7376	731	NR1H2
9868	730	TOMM70A
348801	730	LNP1
6749	729	SSRP1
63933	729	MCUR1
10672	728	GNA13
2495	727	FTH1
284359	726	IZUMO1
22916	726	NCBP2
23639	724	LRRC6
6629	723	SNRPB2
25799	723	ZNF324
204851	723	HIPK1
2305	723	FOXM1
54865	722	GPATCH4
55319	722	TMA16
3422	720	IDI1
28998	719	MRPL13
27085	719	MTBP
9841	719	ZBTB24
6728	718	SRP19
5434	718	POLR2E
130074	718	FAM168B
81566	716	CSRNP2
93487	715	MAPK1IP1L
643155	715	SMIM15
1314	715	COPA
23385	715	NCSTN
2729	715	GCLC
58493	715	INIP
285203	714	EOGT
28977	713	MRPL42
22794	712	CASC3
5526	711	PPP2R5B
221079	710	ARL5B
9512	710	PMPCB
119032	710	C10orf32
5193	710	PEX12
23483	710	TGDS
128308	710	MRPL55
79169	710	C1orf35
23412	709	COMMD3
3383	709	ICAM1
8321	708	FZD1
9349	708	RPL23
145873	707	MESP2
8396	707	PIP4K2B
3133	707	HLA-E
9683	706	N4BP1
51501	705	C11orf73
7586	705	ZKSCAN1
29777	704	ABT1
5694	704	PSMB6
83892	702	KCTD10
89910	702	UBE3B
56916	702	SMARCAD1
253558	700	LCLAT1
8879	700	SGPL1
6624	700	FSCN1
8480	700	RAE1
51645	699	PPIL1
388567	698	ZNF749
4913	698	NTHL1
7249	698	TSC2
81622	697	UNC93B1
153443	696	SRFBP1
11222	696	MRPL3
55738	696	ARFGAP1
9522	695	SCAMP1
29960	695	FTSJ2
4521	695	NUDT1
7978	693	MTERF
79720	693	VPS37B
92400	692	RBM18
92399	692	MRRF
1352	692	COX10
4701	691	NDUFA7
6234	691	RPS28
2339	690	FNTA
1022	690	CDK7
662	690	BNIP1
51056	690	LAP3
55146	690	ZDHHC4
9831	690	ZNF623
586	689	BCAT1
5701	687	PSMC2
83903	687	GSG2
9581	686	PREPL
79823	686	CAMKMT
63917	685	GALNT11
1650	685	DDOST
4929	685	NR4A2
4867	685	NPHP1
790	685	CAD
513	685	ATP5D
51530	685	ZC3HC1
7538	684	ZFP36
57132	684	CHMP1B
26151	684	NAT9
54868	684	TMEM104
54807	683	ZNF586
755	683	C21orf2
7565	683	ZNF17
54977	683	SLC25A38
282679	682	AQP11
147948	682	ZNF582
80324	682	PUS1
55852	682	TEX2
79886	681	CAAP1
124565	680	SLC38A10
23038	679	WDTC1
51608	679	GET4
9343	678	EFTUD2
388389	678	CCDC103
7307	678	U2AF1
7753	678	ZNF202
6627	677	SNRPA1
10629	677	TAF6L
92305	676	TMEM129
10460	676	TACC3
9372	675	ZFYVE9
5692	675	PSMB4
23240	675	KIAA0922
6169	675	RPL38
64428	675	NARFL
100272147	674	CMC4
79184	674	BRCC3
55924	673	FAM212B
11218	673	DDX20
4791	673	NFKB2
23325	673	KIAA1033
55364	672	IMPACT
6742	672	SSBP1
154007	672	SNRNP48
201266	672	SLC39A11
375248	671	ANKRD36
25805	670	BAMBI
2264	670	FGFR4
113130	670	CDCA5
7542	670	ZFPL1
27238	670	GPKOW
7439	670	BEST1
23603	670	CORO1C
55317	670	AP5S1
7638	670	ZNF221
57418	670	WDR18
54460	670	MRPS21
51441	669	YTHDF2
51317	669	PHF21A
51078	669	THAP4
23192	669	ATG4B
6018	668	RLF
1459	667	CSNK2A2
2800	667	GOLGA1
6873	666	TAF2
339451	666	KLHL17
11311	665	VPS45
8677	665	STX10
9592	665	IER2
665	665	BNIP3L
23042	665	PDXDC1
23354	665	HAUS5
9107	664	MTMR6
122553	664	TRAPPC6B
1070	664	CETN3
81532	663	MOB2
1509	663	CTSD
1429	662	CRYZ
376940	662	ZC3H6
220002	662	CYB561A3
84872	661	ZC3H10
55196	660	KIAA1551
9028	660	RHBDL1
56882	660	CDC42SE1
10962	660	MLLT11
23070	660	CMTR1
25782	660	RAB3GAP2
3996	658	LLGL1
55030	657	FBXO34
84547	656	PGBD1
79663	656	HSPBAP1
10808	656	HSPH1
375387	655	NRROS
221785	655	ZSCAN25
79629	655	OCEL1
56262	655	LRRC8A
79411	655	GLB1L
8576	655	STK16
2108	654	ETFA
256356	654	GK5
1728	653	NQO1
535	653	ATP6V0A1
10775	653	POP4
55280	653	CWF19L1
55188	652	RIC8B
10524	652	KAT5
55049	651	C19orf60
9551	650	ATP5J2
100526740	650	ATP5J2-PTCD1
83744	650	ZNF484
10807	650	SDCCAG3
23203	650	PMPCA
50619	650	DEF6
93183	650	PIGM
79788	649	ZNF665
7633	648	ZNF79
9887	648	SMG7
11062	648	DUS4L
84269	648	CHCHD5
4285	648	MIPEP
93058	648	COQ10A
10067	648	SCAMP3
22823	647	MTF2
23283	647	CSTF2T
23369	647	PUM2
54931	646	TRMT10C
2149	645	F2R
392	645	ARHGAP1
79797	645	ZNF408
57763	645	ANKRA2
84135	645	UTP15
55850	645	USE1
23587	645	ELP5
23011	645	RAB21
29952	643	DPP7
2720	642	GLB1
51776	642	ZAK
6636	642	SNRPF
54765	641	TRIM44
5297	641	PI4KA
339175	640	METTL2A
55623	640	THUMPD1
79816	640	TLE6
2021	640	ENDOG
883	640	CCBL1
79594	640	MUL1
7314	639	UBB
85378	639	TUBGCP6
256126	639	SYCE2
55582	639	KIF27
91433	638	RCCD1
284613	637	CYB561D1
9401	637	RECQL4
9684	637	LRRC14
9277	637	WDR46
10471	637	PFDN6
25828	637	TXN2
83941	636	TM2D1
5863	635	RGL2
55585	635	UBE2Q1
10575	635	CCT4
5889	635	RAD51C
10049	635	DNAJB6
1967	635	EIF2B1
2967	635	GTF2H3
55005	633	RMND1
79624	633	C6orf211
79669	633	C3orf52
137994	633	LETM2
51524	632	TMEM138
84259	632	DCUN1D5
23161	631	SNX13
64224	630	HERPUD2
7083	630	TK1
125061	630	AFMID
5537	630	PPP6C
11041	630	B3GNT1
8543	630	LMO4
196951	630	FAM227B
56986	630	DTWD1
7280	630	TUBB2A
10081	630	PDCD7
148789	630	B3GALNT2
130814	629	PQLC3
7024	629	TFCP2
529	629	ATP6V1E1
23786	629	BCL2L13
140710	627	SOGA1
221955	627	DAGLB
51575	627	ESF1
79133	627	NDUFAF5
55210	627	ATAD3A
5441	626	POLR2L
7106	626	TSPAN4
199745	626	THAP8
284403	626	WDR62
9870	626	AREL1
51077	626	FCF1
9188	625	DDX21
54811	624	ZNF562
23659	624	PLA2G15
310	623	ANXA7
402	622	ARL2
23505	622	TMEM131
57684	621	ZBTB26
6483	621	ST3GAL2
29079	620	MED4
64860	620	ARMCX5
90121	620	TSR2
51116	620	MRPS2
66036	620	MTMR9
23195	620	MDN1
57343	620	ZNF304
156	620	ADRBK1
11015	618	KDELR3
5700	618	PSMC1
819	618	CAMLG
10616	617	RBCK1
90850	617	ZNF598
51659	617	GINS2
5878	617	RAB5C
94103	617	ORMDL3
55275	616	VPS53
5690	616	PSMB2
84962	615	AJUBA
2354	615	FOSB
51279	615	C1RL
9382	615	COG1
23780	615	APOL2
142940	615	TRUB1
55778	614	ZNF839
55508	614	SLC35E3
51604	613	PIGT
10923	613	SUB1
9670	613	IPO13
2280	612	FKBP1A
84912	612	SLC35B4
10282	612	BET1
9360	612	PPIG
9044	612	BTAF1
57062	611	DDX24
122509	611	IFI27L1
8462	611	KLF11
23122	611	CLASP2
8649	611	LAMTOR3
55872	610	PBK
4123	610	MAN2C1
55520	610	ELAC1
55768	610	NGLY1
54995	610	OXSM
10227	610	MFSD10
55213	610	RCBTB1
55703	610	POLR3B
818	610	CAMK2G
5134	609	PDCD2
2963	609	GTF2F2
7203	608	CCT3
9034	607	CCRL2
2730	607	GCLM
1663	606	DDX11
5717	606	PSMD11
9325	605	TRIP4
10042	605	HMGXB4
10827	605	FAM114A2
4238	605	MFAP3
51389	605	RWDD1
55973	605	BCAP29
396	605	ARHGDIA
10426	605	TUBGCP3
80194	605	TMEM134
5481	604	PPID
389	604	RHOC
22954	604	TRIM32
57147	604	SCYL3
23378	604	RRP8
3611	604	ILK
56951	603	C5orf15
11236	603	RNF139
4799	602	NFX1
1798	601	DPAGT1
10206	601	TRIM13
7745	600	ZKSCAN8
51439	600	FAM8A1
134353	600	LSM11
51534	600	VTA1
29979	600	UBQLN1
30849	600	PIK3R4
24144	600	TFIP11
55505	600	NOP10
256646	600	NUTM1
132949	599	AASDH
84261	599	FBXW9
84307	598	ZNF397
129685	598	TAF8
5813	597	PURA
2077	596	ERF
283337	596	ZNF740
6049	595	RNF6
8683	595	SRSF9
8655	595	DYNLL1
55735	595	DNAJC11
10291	595	SF3A1
550631	595	CCDC157
1476	595	CSTB
9688	595	NUP93
6199	595	RPS6KB2
642987	594	TMEM232
221302	594	ZUFSP
6224	594	RPS20
84276	594	NICN1
60561	593	RINT1
158248	593	TTC16
56929	592	FEM1C
10213	591	PSMD14
23480	591	SEC61G
155054	590	ZNF425
64342	590	HS1BP3
267002	590	PGBD2
114294	590	LACTB
541578	590	CXorf40B
115509	590	ZNF689
81875	590	ISG20L2
51093	590	RRNAD1
55341	590	LSG1
29890	590	RBM15B
6059	590	ABCE1
80224	590	NUBPL
79676	590	OGFOD2
664	589	BNIP3
57646	588	USP28
10455	587	ECI2
100996939	587	PYURF
57826	587	RAP2C
2957	587	GTF2A1
84236	586	RHBDD1
79738	586	BBS10
51105	586	PHF20L1
9342	586	SNAP29
56993	585	TOMM22
55561	585	CDC42BPG
4605	585	MYBL2
2055	585	CLN8
80153	585	EDC3
128869	585	PIGU
115098	585	CCDC124
55967	585	NDUFA12
128338	585	DRAM2
8974	584	P4HA2
2081	584	ERN1
5511	584	PPP1R8
201965	584	RWDD4
60684	584	TRAPPC11
10247	584	HRSP12
10940	584	POP1
55004	584	LAMTOR1
644096	583	SDHAF1
56897	583	WRNIP1
7768	583	ZNF225
2395	582	FXN
26093	582	CCDC9
10618	581	TGOLN2
10116	581	FEM1B
54986	581	ULK4
65990	580	FAM173A
57541	580	ZNF398
8444	580	DYRK3
10898	580	CPSF4
84124	580	ZNF394
5191	580	PEX7
91369	579	ANKRD40
10730	579	YME1L1
2068	579	ERCC2
10109	579	ARPC2
8881	579	CDC16
22847	578	ZNF507
84262	578	PSMG3
3987	578	LIMS1
80143	578	SIKE1
56889	577	TM9SF3
136051	576	ZNF786
25946	576	ZNF385A
388969	576	C2orf68
55186	576	SLC25A36
10781	576	ZNF266
10009	576	ZBTB33
1974	575	EIF4A2
51030	575	TVP23B
88745	575	RRP36
4012	575	LNPEP
11064	575	CNTRL
2548	575	GAA
8985	575	PLOD3
10467	575	ZNHIT1
7572	575	ZNF24
339366	574	ADAMTSL5
10985	574	GCN1L1
10393	574	ANAPC10
329	573	BIRC2
29078	572	NDUFAF4
2673	572	GFPT1
10920	572	COPS8
1200	572	TPP1
11169	571	WDHD1
122809	571	SOCS4
84933	571	C8orf76
7284	571	TUFM
25970	571	SH2B1
8797	570	TNFRSF10A
124817	570	CNTD1
54476	570	RNF216
647087	570	C7orf73
8939	570	FUBP3
51343	570	FZR1
7159	570	TP53BP2
57590	569	WDFY1
26122	569	EPC2
57521	569	RPTOR
84811	569	BUD13
252884	568	ZNF396
84299	568	MIEN1
92344	568	GORAB
10959	568	TMED2
5130	567	PCYT1A
7692	566	ZNF133
6881	566	TAF10
203286	566	ANKS6
5925	565	RB1
54892	565	NCAPG2
23729	565	SHPK
1497	565	CTNS
140686	565	WFDC3
116092	565	DNTTIP1
9675	565	TTI1
58490	565	RPRD1B
130535	565	KCTD18
8883	565	NAE1
751071	564	METTL12
55038	564	CDCA4
51164	564	DCTN4
8637	563	EIF4EBP3
202243	563	CCDC125
26088	562	GGA1
80135	562	RPF1
85013	562	TMEM128
7529	562	YWHAB
22864	562	R3HDM2
10463	561	SLC30A9
146223	561	CMTM4
9849	561	ZNF518A
259282	560	BOD1L1
7357	560	UGCG
80110	560	ZNF614
10295	560	BCKDK
64848	560	YTHDC2
6319	560	SCD
23113	560	CUL9
55161	560	TMEM33
84541	560	KBTBD8
23198	560	PSME4
54867	560	TMEM214
113	559	ADCY7
54619	559	CCNJ
57085	559	AGTRAP
7841	558	MOGS
51100	557	SH3GLB1
23557	557	SNAPIN
27079	557	RPUSD2
23592	557	LEMD3
3660	556	IRF2
54800	556	KLHL24
83538	556	TTC25
150737	555	TTC30B
5001	555	ORC5
10567	555	RABAC1
1810	555	DR1
84057	555	MND1
84080	555	ENKD1
388284	555	C16orf86
54539	554	NDUFB11
8241	554	RBM10
147015	552	DHRS13
5436	551	POLR2G
90957	551	DHX57
729967	551	MORN2
9807	551	IP6K1
6634	551	SNRPD3
4594	551	MUT
55166	551	CENPQ
57136	550	APMAP
100128731	550	OST4
65110	550	UPF3A
147991	550	DPY19L3
51329	550	ARL6IP4
80778	550	ZNF34
10951	550	CBX1
6916	549	TBXAS1
54960	548	GEMIN8
57409	545	MIF4GD
83707	545	TRPT1
84304	545	NUDT22
55299	545	BRIX1
114823	545	LENG8
56852	545	RAD18
55245	545	UQCC1
29915	545	HCFC2
128061	545	C1orf131
8443	545	GNPAT
5438	544	POLR2I
1155	544	TBCB
8563	544	THOC5
4286	544	MITF
118	544	ADD1
9131	544	AIFM1
200185	544	KRTCAP2
150684	543	COMMD1
1173	543	AP2M1
7155	543	TOP2B
8379	543	MAD1L1
1656	542	DDX6
54107	542	POLE3
257169	542	C9orf43
3659	542	IRF1
79990	542	PLEKHH3
9652	542	TTC37
7769	541	ZNF226
81576	541	CCDC130
10328	540	EMC8
1327	540	COX4I1
54707	540	GPN2
26277	540	TINF2
10438	540	C1D
54822	539	TRPM7
54978	539	SLC35F6
340351	538	AGBL3
728340	538	GTF2H2C
51333	537	ZNF771
11162	537	NUDT6
166378	537	SPATA5
27069	537	GHITM
57129	536	MRPL47
4711	536	NDUFB5
80025	536	PANK2
26048	536	ZNF500
10651	535	MTX2
51690	535	LSM7
56928	535	SPPL2B
28981	535	IFT81
57092	535	PCNP
3267	535	AGFG1
27348	535	TOR1B
9527	535	GOSR1
9156	535	EXO1
84878	534	ZBTB45
10558	533	SPTLC1
6832	533	SUPV3L1
85459	532	KIAA1731
2923	532	PDIA3
56683	532	C21orf59
11158	531	RABL2B
53615	531	MBD3
29799	531	YPEL1
199857	531	ALG14
149840	530	C20orf196
80205	530	CHD9
26024	530	PTCD1
7001	530	PRDX2
51626	530	DYNC2LI1
28992	530	MACROD1
51663	529	ZFR
51655	528	RASD1
51747	528	LUC7L3
79869	528	CPSF7
54949	528	SDHAF2
1193	527	CLIC2
9837	527	GINS1
91445	527	RNF185
54925	527	ZSCAN32
7727	527	ZNF174
7327	526	UBE2G2
5571	525	PRKAG1
57478	525	USP31
79818	525	ZNF552
339324	525	ZNF260
90987	525	ZNF251
57531	525	HACE1
8773	525	SNAP23
6882	525	TAF11
283933	525	ZNF843
64897	525	C12orf43
221060	525	C10orf111
10557	525	RPP38
387103	525	CENPW
440590	524	ZYG11A
5829	524	PXN
3708	524	ITPR1
5710	523	PSMD4
26502	523	NARF
7718	523	ZNF165
5892	522	RAD51D
79982	522	DNAJB14
374986	522	FAM73A
54859	522	ELP6
4927	521	NUP88
9978	521	RBX1
54799	521	MBTD1
51096	521	UTP18
29904	521	EEF2K
54552	520	GNL3L
128239	520	IQGAP3
27010	520	TPK1
6189	520	RPS3A
29063	520	ZCCHC4
57109	519	REXO4
83444	519	INO80B
55293	519	UEVLD
221037	519	JMJD1C
80790	519	CMIP
121260	518	SLC15A4
83853	518	ROPN1L
51011	518	FAHD2A
26517	518	TIMM13
38	517	ACAT1
6201	516	RPS7
9091	516	PIGQ
4487	516	MSX1
80185	516	TTI2
890	516	CCNA2
55090	516	MED9
55217	515	TMLHE
137695	515	TMEM68
96764	515	TGS1
51397	515	COMMD10
286451	515	YIPF6
51669	515	TMEM66
78992	515	YIPF2
90580	515	C19orf52
9871	515	SEC24D
80213	515	TM2D3
10139	514	ARFRP1
114826	514	SMYD4
6117	514	RPA1
10540	513	DCTN2
6231	513	RPS26
284309	512	ZNF776
54455	512	FBXO42
79643	511	CHMP6
10654	511	PMVK
9646	511	CTR9
1955	511	MEGF9
2517	510	FUCA1
92014	510	SLC25A51
51126	510	NAA20
56895	510	AGPAT4
55109	510	AGGF1
6341	510	SCO1
56985	510	ADPRM
5195	510	PEX14
54832	510	VPS13C
10921	510	RNPS1
79791	510	FBXO31
81631	510	MAP1LC3B
55835	510	CENPJ
552889	510	ATXN7L3B
7562	509	ZNF708
55669	509	MFN1
84971	509	ATG4D
10289	508	EIF1B
147687	508	ZNF417
675	508	BRCA2
27095	508	TRAPPC3
55700	508	MAP7D1
10054	507	UBA2
29104	507	N6AMT1
100144748	506	KLLN
5728	506	PTEN
4809	505	NHP2L1
64841	505	GNPNAT1
100128927	505	ZBTB42
79171	505	RBM42
51013	505	EXOSC1
84287	505	ZDHHC16
6182	505	MRPL12
25957	505	PNISR
51250	505	C6orf203
80317	505	ZKSCAN3
50485	505	SMARCAL1
83480	505	PUS3
7175	505	TPR
54953	505	C1orf27
55023	504	PHIP
253769	503	WDR27
387263	503	C6orf120
112611	502	RWDD2A
221496	502	LEMD2
64863	502	METTL4
10403	502	NDC80
3609	502	ILF3
64145	500	ZFYVE20
5781	500	PTPN11
8360	500	HIST1H4D
5082	500	PDCL
865	500	CBFB
805	500	CALM2
51762	500	RAB8B
4234	500	METTL1
256987	499	SERINC5
79074	499	C2orf49
311	499	ANXA11
9739	499	SETD1A
84622	499	ZNF594
26276	499	VPS33B
49854	498	ZBTB21
644186	498	SYCE3
348793	498	WDR53
200933	498	FBXO45
6133	498	RPL9
11019	498	LIAS
79753	498	SNIP1
9933	498	KIAA0020
26168	497	SENP3
9045	496	RPL14
79796	496	ALG9
64776	496	C11orf1
23029	495	RBM34
8721	495	EDF1
51112	495	TRAPPC12
79031	495	PDCL3
64976	495	MRPL40
5192	495	PEX10
2100	494	ESR2
57721	494	METTL14
143570	494	XRRA1
9789	494	SPCS2
50717	493	DCAF8
91300	493	R3HDM4
10120	493	ACTR1B
334	493	APLP2
132320	493	SCLT1
132321	493	C4orf33
339318	492	ZNF181
11033	492	ADAP1
6282	492	S100A11
112950	491	MED8
23334	491	SZT2
11017	490	SNRNP27
9605	490	VPS9D1
401466	490	C8orf59
9380	490	GRHPR
7784	490	ZP3
80223	490	RAB11FIP1
131965	490	METTL6
85403	490	EAF1
4121	490	MAN1A1
139231	490	FAM199X
28957	490	MRPS28
10523	490	CHERP
57609	490	DIP2B
84725	489	PLEKHA8
387640	489	SKIDA1
4296	488	MAP3K11
55617	488	TASP1
64105	488	CENPK
23398	488	PPWD1
2137	486	EXTL3
158	486	ADSL
388695	485	LYSMD1
79005	485	SCNM1
340385	485	ZNF517
7384	485	UQCRC1
157570	485	ESCO2
9879	485	DDX46
152185	485	SPICE1
55860	485	ACTR10
118460	484	EXOSC6
5440	484	POLR2K
55342	483	STRBP
140738	483	TMEM37
54675	483	CRLS1
79080	483	CCDC86
113419	482	TEX261
84260	482	TCHP
9552	482	SPAG7
10263	482	CDK2AP2
10155	481	TRIM28
7737	480	RNF113A
4694	480	NDUFA1
10745	480	PHTF1
8678	480	BECN1
10197	480	PSME3
10392	480	NOD1
134728	480	IRAK1BP1
57121	480	LPAR5
57215	480	THAP11
55975	480	KLHL7
1796	480	DOK1
5395	479	PMS2
7965	479	AIMP2
7329	479	UBE2I
54537	479	FAM35A
2766	478	GMPR
80222	478	TARS2
8971	478	H1FX
1738	478	DLD
56990	478	CDC42SE2
81890	478	QTRT1
89894	478	TMEM116
10961	478	ERP29
8452	477	CUL3
79758	477	DHRS12
2146	477	EZH2
10302	477	SNAPC5
65005	477	MRPL9
3339	476	HSPG2
9144	476	SYNGR2
92703	476	TMEM183A
493753	475	COA5
25972	475	UNC50
79959	475	CEP76
10428	475	CFDP1
10988	475	METAP2
4677	475	NARS
7866	475	IFRD2
51649	475	MRPS23
3242	475	HPD
5715	475	PSMD9
2584	474	GALK1
201627	474	DENND6A
123207	474	C15orf40
64222	474	TOR3A
1666	473	DECR1
8763	473	CD164
9703	473	KIAA0100
91689	473	SMDT1
644815	473	FAM83G
54919	473	HEATR2
23171	472	GPD1L
51506	472	UFC1
8446	472	DUSP11
2592	472	GALT
352954	472	GATS
285605	472	DTWD2
153642	472	ARSK
384	471	ARG2
55388	471	MCM10
140459	470	ASB6
114990	470	VASN
64743	470	WDR13
5226	470	PGD
9166	470	EBAG9
9282	470	MED14
126859	470	AXDND1
81034	470	SLC25A32
6125	470	RPL5
3008	469	HIST1H1E
1119	469	CHKA
51102	469	MECR
55315	468	SLC29A3
125919	468	ZNF543
79867	468	TCTN2
348262	468	FAM195B
30836	468	DNTTIP2
7023	467	TFAP4
285172	467	FAM126B
4709	467	NDUFB3
9534	466	ZNF254
11102	466	RPP14
7673	466	ZNF222
84267	466	C9orf64
165918	466	RNF168
55193	466	PBRM1
26354	466	GNL3
79609	465	VCPKMT
7114	465	TMSB4X
4716	465	NDUFB10
317671	465	RFESD
10253	465	SPRY2
79968	465	WDR76
10165	465	SLC25A13
80028	465	FBXL18
26164	465	MTG2
2677	465	GGCX
4848	465	CNOT2
10059	465	DNM1L
10539	465	GLRX3
10477	464	UBE2E3
8774	464	NAPG
221960	464	CCZ1B
285440	463	CYP4V2
23585	463	TMEM50A
9862	463	MED24
3300	463	DNAJB2
29919	463	C18orf8
51095	463	TRNT1
585	462	BBS4
58515	462	SELK
80063	462	ATF7IP2
84851	462	TRIM52
9139	462	CBFA2T2
201895	462	SMIM14
2355	461	FOSL2
256006	461	ANKRD31
23288	461	IQCE
80856	461	KIAA1715
326625	461	MMAB
169841	460	ZNF169
79768	460	KATNBL1
100130890	460	TSTD3
8834	460	TMEM11
8030	460	CCDC6
90480	460	GADD45GIP1
57187	460	THOC2
79175	460	ZNF343
54784	460	ALKBH4
222229	460	LRWD1
10999	460	SLC27A4
9972	460	NUP153
79600	460	TCTN1
55721	460	IQCC
55614	459	KIF16B
26284	459	ERAL1
9792	458	SERTAD2
7706	458	TRIM25
3587	457	IL10RA
22828	457	SCAF8
2686	457	GGT7
5037	457	PEBP1
23529	456	CLCF1
5756	455	TWF1
649	455	BMP1
25998	455	IBTK
8455	455	ATRN
79670	455	ZCCHC6
51271	455	UBAP1
1350	455	COX7C
64432	455	MRPS25
29070	455	CCDC113
55596	454	ZCCHC8
10553	454	HTATIP2
124512	454	METTL23
23047	453	PDS5B
200081	452	TXLNA
23190	452	UBXN4
7272	452	TTK
26100	452	WIPI2
197370	451	NSMCE1
3693	450	ITGB5
55969	450	C20orf24
55102	450	ATG2B
51527	450	GSKIP
57082	450	CASC5
4723	450	NDUFV1
10254	450	STAM2
100101267	450	POM121C
7675	450	ZNF121
25994	450	HIGD1A
53343	450	NUDT9
129881	450	CCDC173
493911	450	PHOSPHO2
80775	450	TMEM177
9400	450	RECQL5
29115	450	SAP30BP
3839	450	KPNA3
83468	450	GLT8D2
56674	450	TMEM9B
833	450	CARS
144348	449	ZNF664
79918	449	SETD6
90233	449	ZNF551
7581	449	ZNF33A
51444	448	RNF138
10885	448	WDR3
2738	448	GLI4
11212	448	PROSC
3150	448	HMGN1
51455	448	REV1
29110	448	TBK1
26520	447	TIMM9
9786	447	KIAA0586
56987	447	BBX
11215	447	AKAP11
23386	447	NUDCD3
4074	446	M6PR
57680	446	CHD8
3980	446	LIG3
1659	445	DHX8
6188	445	RPS3
56160	445	NDNL2
55819	445	RNF130
3241	445	HPCAL1
79591	445	C10orf76
5747	445	PTK2
79692	445	ZNF322
8315	445	BRAP
80724	445	ACAD10
63877	445	FAM204A
8733	445	GPAA1
7265	445	TTC1
10526	445	IPO8
63915	445	BLOC1S5
24145	445	PANX1
5279	445	PIGC
124044	444	SPATA2L
84181	444	CHD6
283416	444	C12orf61
6945	444	MLX
8479	444	HIRIP3
29097	444	CNIH4
54834	443	GDAP2
22832	443	CEP162
138050	442	HGSNAT
54556	442	ING3
51318	441	MRPL35
79939	441	SLC35E1
54968	441	TMEM70
84274	440	COQ5
84320	440	ACBD6
11230	440	PRAF2
4943	440	TBC1D25
5894	440	RAF1
4331	440	MNAT1
11066	440	SNRNP35
26872	440	STEAP1
7584	440	ZNF35
11059	440	WWP1
3396	440	ICT1
6526	440	SLC5A3
6050	440	RNH1
10285	440	SMNDC1
55758	440	RCOR3
10162	439	LPCAT3
51108	439	METTL9
93587	439	TRMT10A
4547	439	MTTP
23210	439	JMJD6
7372	439	UMPS
10714	439	POLD3
10200	438	MPHOSPH6
57560	438	IFT80
10051	438	SMC4
55367	438	PIDD
4758	438	NEU1
347862	438	PDDC1
1121	437	CHM
56474	437	CTPS2
84947	437	SERAC1
404672	437	GTF2H5
4534	437	MTM1
90592	437	ZNF700
5316	437	PKNOX1
79915	436	ATAD5
79635	436	CCDC121
11321	436	GPN1
56255	435	TMX4
25886	435	POC1A
4733	435	DRG1
27245	435	AHDC1
54801	435	HAUS6
3035	435	HARS
23438	435	HARS2
11104	435	KATNA1
3265	435	HRAS
90075	435	ZNF30
9710	435	KIAA0355
55250	435	ELP2
26156	435	RSL1D1
29083	434	GTPBP8
23078	434	VWA8
100533496	434	TVP23C-CDRT4
1362	434	CPD
162989	434	DEDD2
80006	433	TRAPPC13
9665	433	KIAA0430
79072	433	FASTKD3
4552	433	MTRR
9815	433	GIT2
3726	432	JUNB
55033	432	FKBP14
200916	432	RPL22L1
54828	432	BCAS3
10983	432	CCNI
154807	431	VKORC1L1
5933	431	RBL1
23491	431	CES3
7587	431	ZNF37A
54973	431	CPSF3L
80772	431	GLTPD1
148423	430	C1orf52
94056	430	SYAP1
91057	430	CCDC34
2968	430	GTF2H4
25836	430	NIPBL
8836	430	GGH
122704	430	MRPL52
388272	430	C16orf87
5861	430	RAB1A
[truncated: 6,257 more rows]
